# Supplementary material for: Spatial Heterogeneity in Soil Microbial Communities Impacts Their Suitability as Bioindicators for Evaluating Productivity in Agricultural Practices
Source: Microorganisms. 2025 May 20;13(5):1160. doi: 10.3390/microorganisms13051160 (PMC12113728; doi:10.3390/microorganisms13051160)
Supplement: Supplementary file 1 [file microorganisms-13-01160-s001.zip]

Archive with 1 entries (1 files):
- microorganisms-3599759-supplementary.pdf
